# Supplementary material for: The reliability of vertical jump tests between the Vertec and My Jump phone application
Source: PeerJ. 2018 Apr 20;6:e4669. doi: 10.7717/peerj.4669 (PMC5912202; doi:10.7717/peerj.4669)
Supplement: Supplemental Information 1 [file peerj-06-4669-s001.xlsx]

## Sheet: Data - CLEANED - December 2016
Participant_ID	Gender	Height_cm	Weight_lb	Weight_Kg	Attn_Condition	Participate in vigorous activity (1=yes, 0=no)	Athlete (1=yes, 0=no)	Height_w_reach_cm	Vertec_J1_cm	Vertec_J2_cm	Vertec_J3_cm	Vertec_MaxJ_cm	Vertec_PeakPower_Sayers	App_J1_cm	App_J2_cm	App_J3_cm	App_MaxJ_cm	App_PeakPower_Sayers	ZHeight_cm	ZWeight_Kg	ZHeight_w_reach_cm	ZVertec_MaxJ_cm	ZVertec_PeakPower_Sayers	ZApp_MaxJ_cm	ZApp_PeakPower_Sayers	MAH_1	p_mahal	ZSco01	ZSco02	ZSco03	ZSco04	ZSco05	ZSco06	ZSco07	filter_$
1	1	174.9	164.3	74.6818	1	1	0	217.17	48.26	55.88	62.23	62.23	4874.68	30.734	32.766	39.37	39.37	3688.24	0.208276	-0.201893	-0.302057	0.44812	0.218952	-0.263247	-0.318422	0.601804	0.962863	0.191794	-0.143015	-0.362133	0.717233	0.383886	-0.303044	-0.274286	1
3	1	176.3	133.9	60.8636	2	0	0	222.25	34.29	34.29	31.75	34.29	2748.88	26.67	24.892	24.892	26.67	2353.4	0.277204	-1.05429	0.0510435	-0.91105	-1.28402	-1.26924	-1.56135	2.55327	0.635123	0.265301	-1.15689	0.00613785	-1.22814	-1.47398	-1.34989	-1.55361	1
4	1	176.5	186.1	84.5909	2	1	0	234.95	54.61	57.15	54.61	57.15	5095.58	46.736	46.736	46.736	46.736	4555.09	0.287051	0.409369	0.933796	0.200998	0.375133	0.320229	0.488741	0.2342	0.993656	0.275802	0.584037	0.926815	0.363529	0.576946	0.30413	0.556515	1
5	1	173.6	142.3	64.6818	3	0	0	224.79	39.37	36.83	40.64	40.64	3265.16	32.766	26.67	32.766	32.766	2856.5	0.144271	-0.818763	0.227594	-0.602148	-0.919007	-0.786363	-1.0929	1.21897	0.874966	0.123537	-0.876737	0.190273	-0.786008	-1.02278	-0.847406	-1.07144	1
6	1	170.1	163.6	74.3636	3	1	0	213.36	60.96	66.04	67.31	67.31	5122.77	49.276	46.736	51.816	51.816	4318.63	-0.0280508	-0.221521	-0.566883	0.695242	0.394357	0.722627	0.268561	0.766124	0.942931	-0.060231	-0.166361	-0.638336	1.07094	0.60071	0.72287	0.329887	1
7	1	172.1	208.1	94.5909	1	1	0	219.71	57.15	58.42	59.69	59.69	5716.41	54.61		46.736	54.61	5452.75	0.0704185	1.02624	-0.125507	0.324559	0.814068	0.943945	1.32459	1.84271	0.764661	0.0447794	1.31776	-0.177998	0.540381	1.11953	0.953177	1.41685	1
8	2	164.2	136	61.8182	1	1	1	212.09	46.99	49.53	48.26	49.53	3586.52	39.37	39.37	37.084	39.37	3059.21	-0.318535	-0.995412	-0.655158	-0.169685	-0.6918	-0.263247	-0.904143	1.04262	0.903267	-0.370012	-1.08685	-0.730404	-0.167027	-0.741922	-0.303044	-0.877159	0
10	2	157	164.4	74.7273	2	1	0	208.28	35.56	36.83	39.37	39.37	3690.47	30.734	32.766	34.798	34.798	3453.18	-0.673025	-0.199089	-0.919984	-0.663928	-0.618306	-0.625404	-0.537301	0.553309	0.968108	-0.748049	-0.13968	-1.00661	-0.874434	-0.651073	-0.67991	-0.499574	0
11	1	131.3	172.3	78.3182	1	0	0	214.63	44.45	46.99	53.34	53.34	4591.11	39.37	37.084	41.656	41.656	3984.71	-1.93836	0.0224235	-0.478608	0.0156567	0.0184609	-0.0821678	-0.0423735	0.0101115	0.999987	-2.09743	0.123793	-0.546268	0.0982511	0.136053	-0.114611	0.00984704	1
12	1	172.6	148.7	67.5909	2	1	0	215.9	45.72	46.99	48.26	48.26	3802.89	34.798	39.37	41.656	41.656	3460.14	0.0950359	-0.63931	-0.390333	-0.231465	-0.538821	-0.0821678	-0.530819	0.447969	0.978364	0.0710321	-0.663291	-0.454201	-0.255453	-0.552819	-0.114611	-0.492902	1
13	1	167.2	122	55.4545	3	1	0	208.28	59.69	62.23	63.5	63.5	4000.38	44.196	46.736	46.736	46.736	3130.33	-0.170831	-1.38797	-0.919984	0.5099	-0.399194	0.320229	-0.837926	2.42468	0.658172	-0.212496	-1.55376	-1.00661	0.805659	-0.380222	0.30413	-0.809002	1
14	1	165.1	144.2	65.5455	1	0	0	213.36	58.42	60.96	66.04	66.04	4625.65	51.816	60.198	57.15	60.198	4322.45	-0.274224	-0.765488	-0.566883	0.633461	0.0428838	1.38658	0.272115	2.71254	0.607022	-0.322757	-0.81337	-0.638336	0.982511	0.166243	1.41379	0.333545	1
15	1	184.6	155.6	70.7273	1	1	0	240.03	58.42	60.96	63.5	63.5	4747.21	49.276	51.816	51.816	51.816	4140.81	0.685852	-0.445837	1.2869	0.5099	0.128832	0.722627	0.102986	0.833986	0.933835	0.701095	-0.433169	1.29509	0.805659	0.272486	0.72287	0.159464	1
16	1	170.9	166.8	75.8182	3	1	0	218.44	53.34	54.61	55.88	55.88	4600.68	41.656	44.196	41.656	44.196	3994.28	0.0113369	-0.131794	-0.213782	0.139218	0.0252313	0.119031	-0.0334569	0.0507617	0.999683	-0.0182268	-0.0596373	-0.270065	0.275103	0.144422	0.0947594	0.0190248	1
17	1	179.3	180	81.8182	2	1	0	233.68	73.66	73.66	77.47	77.47	6014.6	60.198	60.198	60.198	60.198	5118.19	0.424908	0.238328	0.84552	1.18949	1.0249	1.38658	1.01306	2.19643	0.699683	0.422817	0.380596	0.834747	1.77834	1.38014	1.41379	1.09619	1
18	1	169.3	189.1	85.9545	3	1	0	218.44	46.99	54.61	57.15	57.15	5162.26	37.084	41.656	41.656	41.656	4358.12	-0.0674385	0.493488	-0.213782	0.200998	0.422279	-0.0821678	0.305333	0.283645	0.990845	-0.102235	0.68409	-0.270065	0.363529	0.635224	-0.114611	0.367736	1
19	1	184.2	212.7	96.6818	3	1	0	233.68	57.15	54.61	58.42	58.42	5752.74	39.37	39.37	39.37	39.37	4764.04	0.666158	1.15522	0.84552	0.262778	0.839755	-0.263247	0.683304	1.49211	0.828038	0.680092	1.47117	0.834747	0.451955	1.15128	-0.303044	0.756776	1
20	2	156.9	111.1	50.5	3	1	1	198.12	26.67	31.75	33.02	33.02	2176.19	28.702	30.734	28.702	30.734	2057.54	-0.530244	-1.6936	-1.62619	-0.97283	-1.68893	-0.947322	-1.83684	3.65881	0.454145	-0.595784	-1.91729	-1.74315	-1.31656	-1.9745	-1.0149	-1.83717	0
23	1	177.5	208.8	94.9091	3	1	1	234.95	57.15	59.69	62.23	62.23	5863.79	49.276	57.15	51.816	57.15	5600.14	0.336286	1.04587	0.933796	0.44812	0.918271	1.14514	1.46183	2.25709	0.688591	0.328308	1.34111	0.926815	0.717233	1.24834	1.16255	1.5581	1
24	1	177.5	204.4	92.9091	3	1	0	232.41	64.77	67.31	66.04	67.31	6029.64	54.61	49.276	54.61	54.61	5370.51	0.336286	0.922493	0.757245	0.695242	1.03553	0.943945	1.24802	1.58104	0.812195	0.328308	1.19436	0.74268	1.07094	1.39328	0.953177	1.33802	1
25	1	161.5	173.1	78.6818	3	1	1	207.01	43.18	44.45	43.18	44.45	4147.5	37.084	37.084	34.798	37.084	3765.2	-0.461316	0.0448552	-1.00826	-0.416806	-0.295178	-0.444325	-0.246765	0.246883	0.99298	-0.522277	0.150474	-1.09867	-0.520731	-0.251645	-0.491477	-0.20053	1
26	1	190.2	185.6	84.3636	1	1	0	252.73	53.34	36.83	54.61	54.61	4952.64	39.37	39.37	41.656	41.656	4280.33	0.961566	0.395349	2.16965	0.0774371	0.274073	-0.0821678	0.232894	0.157868	0.997044	0.995124	0.567362	2.21576	0.186677	0.452022	-0.114611	0.293176	1
27	1	194.5	165.1	75.0455	3	0	0	248.92	48.26	46.99	46.99	48.26	4167.42	41.656	37.084	37.084	41.656	3824.67	1.17328	-0.179461	1.90482	-0.231465	-0.281094	-0.0821678	-0.191391	0.0843395	0.999135	1.2209	-0.116334	1.93956	-0.255453	-0.234235	-0.114611	-0.143534	1
28	1	181.2	175	79.5455	1	1	0	234.95	54.61	58.42	59.69	59.69	4980.68	49.276	51.816	51.816	51.816	4572.02	0.518454	0.0981303	0.933796	0.324559	0.2939	0.722627	0.504505	0.531164	0.970397	0.522577	0.213841	0.926815	0.540381	0.476531	0.72287	0.57274	1
29	1	170	149.3	67.8636	3	1	0	215.9		68.58	68.58	68.58	4870.83	51.816	51.816	51.816	51.816	4000.78	-0.0329743	-0.622486	-0.390333	0.757022	0.216234	0.722627	-0.0274037	1.26456	0.867359	-0.0654815	-0.64328	-0.454201	1.15936	0.380526	0.72287	0.0252552	1
30	1	173.5	139.3	63.3182	2	1	0	227.33	57.15	58.42	57.15	58.42	4121.26	54.61	54.61	54.61	54.61	3923.52	0.139347	-0.902881	0.404144	0.262778	-0.313729	0.943945	-0.0993479	1.90227	0.753729	0.118287	-0.97679	0.374409	0.451955	-0.274577	0.953177	-0.0487958	1
32	2	152.5	177.3	80.5909	2	1	0	198.12	25.4	29.21	29.21	29.21	3449.89	24.892	28.702	24.892	28.702	3423.53	-0.894581	0.162621	-1.62619	-1.15817	-0.788394	-1.10828	-0.56491	1.75262	0.781139	-0.984323	0.290548	-1.74315	-1.58184	-0.861324	-1.1824	-0.527992	0
33	1	179.5	156.3	71.0455	1	1	1	223.52	46.99	63.5	67.31	67.31	4960.51	41.656	46.736	54.61	54.61	4301.38	0.434755	-0.426209	0.139319	0.695242	0.279638	0.943945	0.252498	1.23841	0.871735	0.433318	-0.409823	0.0982056	1.07094	0.458901	0.953177	0.313354	1
34	1	70	167.5	76.1364	1	0	0	229.87	59.69	59.69	63.5	63.5	5011.72	0	16.51	16.51	16.51	2572.94	-4.95644	-0.112166	0.580695	0.5099	0.315841	-2.07403	-1.35694	7.77658	0.100114	-5.316	-0.0362916	0.558544	0.805659	0.503654	-2.18738	-1.34321	1
35	2	62.5	161	73.1818	1	0	0	194.31	27.94	20.32	25.4	27.94	3021.68	49.276	51.816	54.61	54.61	4405.85	-5.3257	-0.294423	-1.89101	-1.21995	-1.09115	0.943945	0.349773	4.94151	0.293352	-5.70979	-0.253073	-2.01935	-1.67027	-1.23557	0.953177	0.413478	0
36	1	68	154.6	70.2727	1	1	1	212.09	58.42	60.96	59.69	60.96	4593.16	39.37	41.656	39.37	41.656	3591.28	-5.05491	-0.473876	-0.655158	0.386339	0.019914	-0.0821678	-0.408707	0.542708	0.969212	-5.42101	-0.46652	-0.730404	0.628807	0.137849	-0.114611	-0.367215	1
38	1	183.5	200.5	91.1364	2	1	0	231.14	63.5	62.23	63.5	63.5	5745.22	54.61		51.816	54.61	5283.83	0.631694	0.813139	0.66897	0.5099	0.834438	0.943945	1.1673	1.40421	0.843463	0.643339	1.06429	0.650612	0.805659	1.14471	0.953177	1.25494	1
39	1	163.3	134.3	61.0455	2	1	0	208.28	46.99	44.45	43.18	46.99	3416.9	41.656	37.084	37.084	41.656	3140.07	-0.362847	-1.04308	-0.919984	-0.293246	-0.811719	-0.0821678	-0.828853	1.13463	0.88874	-0.417266	-1.14355	-1.00661	-0.343879	-0.890157	-0.114611	-0.799664	1
40	2	164.8	160.8	73.0909	1	1	1	205.74	26.67	29.21	24.13	29.21	3083.14	18.034	19.558	14.986	19.558	2582.21	-0.288995	-0.300031	-1.09653	-1.15817	-1.04769	-1.8326	-1.34831	3.39862	0.493461	-0.338509	-0.259743	-1.19074	-1.58184	-1.18185	-1.93613	-1.33433	0
41	1	178.9	161	73.1818	1	1	1	229.87	54.61	55.88	57.15	57.15	4537.68	46.736	46.736	46.736	46.736	3997.19	0.405214	-0.294423	0.580695	0.200998	-0.0193144	0.320229	-0.0307492	0.22261	0.994247	0.401815	-0.253073	0.558544	0.363529	0.0893579	0.30413	0.0218117	1
42	1	175.5	192.8	87.6364	3	1	0	220.98	34.29	39.37	38.1	39.37	4321.72	28.702	26.67	26.67	28.702	3768.05	0.237816	0.597234	-0.0372317	-0.663928	-0.171998	-1.10828	-0.244109	1.67696	0.794899	0.223297	0.807489	-0.0859299	-0.874434	-0.0993788	-1.1824	-0.197797	1
43	1	161.8	120.1	54.5909	2	1	0	199.39	27.94	27.94	34.29	34.29	2442.15	24.892	21.336	26.67	26.67	2046.67	-0.436699	-1.44124	-1.53791	-0.91105	-1.50089	-1.26924	-1.84697	3.42604	0.489213	-0.496024	-1.61713	-1.65108	-1.22814	-1.74206	-1.34989	-1.84759	1
44	1	191.1	211.7	96.2273	3	1	0	250.19	67.31	66.04	67.31	67.31	6191.9	49.276	51.816	49.276	51.816	5387.76	1.00588	1.12718	1.9931	0.695242	1.15025	0.722627	1.26408	1.66382	0.797279	1.04238	1.43782	2.03163	1.07094	1.53509	0.72287	1.35456	1
45	1	193.6	218.4	99.2727	2	1	0	250.19	40.64	40.64	45.72	45.72	5220.3	32.766	37.084	37.084	37.084	4772.1	1.12896	1.31505	1.9931	-0.355026	0.463315	-0.444325	0.690802	2.01577	0.732859	1.17364	1.66127	2.03163	-0.432305	0.685951	-0.491477	0.764493	1
46	1	170.7	152.1	69.1364	1	1	1	223.52	69.85	73.66	73.66	73.66	5196.72	54.61	57.15	57.15	57.15	4339.85	0.00149	-0.543975	0.139319	1.00414	0.446642	1.14514	0.288321	2.01574	0.732864	-0.0287279	-0.549897	0.0982056	1.51307	0.665341	1.16255	0.350225	1
47	2	164	145.4	66.0909	3	1	0	212.09	24.13	29.21	29.21	29.21	2740.84	21.336	23.114	26.67	26.67	2609.02	-0.328382	-0.73184	-0.655158	-1.15817	-1.2897	-1.26924	-1.32334	2.25859	0.688318	-0.380513	-0.773349	-0.730404	-1.58184	-1.48101	-1.34989	-1.30863	0
48	2	165.5	170.8	77.6364	1	0	0	208.28	36.83	36.83	38.1	38.1	3766.81	28.702	24.892	26.67	28.702	3279.05	-0.25453	-0.0196358	-0.919984	-0.725709	-0.564331	-1.10828	-0.69944	1.24571	0.870517	-0.301755	0.0737667	-1.00661	-0.96286	-0.584353	-1.1824	-0.666461	0
49	2	159.1	117.7	53.5	1	0	1	201.93	38.1	40.64	41.91	41.91	2784.28	28.702	30.734	32.766	32.766	2309.71	-0.569632	-1.50854	-1.36136	-0.540367	-1.259	-0.786363	-1.60204	2.71843	0.605994	-0.637788	-1.69717	-1.46695	-0.697583	-1.44305	-0.847406	-1.5955	0
50	1	170.1	140.1	63.6818	2	0	0	218.44	55.88	54.61	55.88	55.88	4007.21	44.196	39.37	41.656	44.196	3400.81	-0.0280508	-0.88045	-0.213782	0.139218	-0.394361	0.119031	-0.586062	0.861791	0.929977	-0.060231	-0.950109	-0.270065	0.275103	-0.374248	0.0947594	-0.549763	1
51	1	173	173.3	78.7727	1	1	0	214.63	55.88	48.26	62.23	62.23	5074.72	32.766	39.37	46.736	46.736	4270.58	0.11473	0.0504631	-0.478608	0.44812	0.360387	0.320229	0.223822	0.205972	0.995047	0.0920341	0.157144	-0.546268	0.717233	0.558718	0.30413	0.283838	1
52	1	192.1	195	88.6364	2	1	0	245.11	46.99	53.34	57.15	57.15	5293.4	41.656	46.736	49.276	49.276	4884.74	1.05511	0.658921	1.64	0.200998	0.514997	0.521428	0.795692	0.649948	0.957355	1.09488	0.880861	1.66336	0.363529	0.749836	0.5135	0.872455	1
53	2	167.6	229.9	104.5	3	0	0	208.28	29.21	27.94	29.21	29.21	4619.05		23.114	23.114	23.114	4302.67	-0.151137	1.6375	-0.919984	-1.15817	0.0382177	-1.55092	0.253695	5.7057	0.222231	-0.191494	2.04481	-1.00661	-1.58184	0.160475	-1.64301	0.314585	0
54	1	177	147.7	67.1364	1	1	0	218.44	58.42	62.23	63.5	63.5	4571.62	46.736	46.736	49.276	49.276	3833.39	0.311668	-0.667349	-0.213782	0.5099	0.00468333	0.521428	-0.183268	0.916884	0.922126	0.302055	-0.696642	-0.270065	0.805659	0.119022	0.5135	-0.135173	1
55	1	186	190	86.3636	3	1	0	230.124	60.706	61.976	60.706	61.976	5432.74	46.736	49.276	46.736	49.276	4773.61	0.754781	0.518723	0.59835	0.435764	0.613508	0.521428	0.692208	0.495858	0.973903	0.774602	0.714106	0.576958	0.699548	0.871608	0.5135	0.76594	1
56	2	170.8	159.6	72.5455	1	1	0	213.36	33.02	39.37	38.1	39.37	3583.78	23.114	24.892	26.67	26.67	2924.65	0.00641346	-0.333679	-0.566883	-0.663928	-0.693738	-1.26924	-1.02944	1.6571	0.798495	-0.0234773	-0.299765	-0.638336	-0.874434	-0.744317	-1.34989	-1.00613	0
57	2	167	179.8	81.7273	3	1	0	209.55	40.64	41.91	39.37	41.91	4164.59	32.766	32.766	37.084	37.084	3914.12	-0.180678	0.23272	-0.831709	-0.540367	-0.283091	-0.444325	-0.108096	0.40503	0.982063	-0.222997	0.373926	-0.914539	-0.697583	-0.236704	-0.491477	-0.0578	0
58	2	159.1	190.4	86.5455	1	0	0	194.31	24.13	25.4	29.21	29.21	3741.07	21.336	21.336	23.114	23.114	3424.69	-0.569632	0.529939	-1.89101	-1.15817	-0.582527	-1.55092	-0.56383	2.99423	0.558791	-0.637788	0.727447	-2.01935	-1.58184	-0.606846	-1.64301	-0.52688	0
59	2	166.4	121.4	55.1818	2	1	0	207.01	36.83	43.18	44.45	44.45	2998.35	30.734	34.798	39.37	39.37	2734.69	-0.210219	-1.40479	-1.00826	-0.416806	-1.10765	-0.263247	-1.20632	2.0318	0.72991	-0.2545	-1.57377	-1.09867	-0.520731	-1.25596	-0.303044	-1.18818	0
60	1	177.5	177.7	80.7727	1	1	0	219.71	48.26	62.23	59.69	62.23	5172.52	44.196	46.736	46.736	46.736	4368.38	0.336286	0.173837	-0.125507	0.44812	0.429533	0.320229	0.314888	0.213516	0.994691	0.328308	0.303889	-0.177998	0.717233	0.644192	0.30413	0.377571	1
61	2	162.9	213.7	97.1364	2	1	1	207.01	22.86	22.86	26.67	26.67	4127.14	24.892	23.114	26.67	26.67	4127.14	-0.38254	1.18326	-1.00826	-1.28173	-0.309569	-1.26924	0.0902549	3.89628	0.420225	-0.438268	1.50453	-1.09867	-1.75869	-0.269435	-1.34989	0.146359	0
62	1	174.1	168	76.3636	3	1	0	215.9	53.34	54.61	58.42	58.42	4759.18	44.196	41.656	44.196	44.196	4020.95	0.168888	-0.0981465	-0.390333	0.262778	0.137293	0.119031	-0.00862066	0.0894018	0.99903	0.14979	-0.0196161	-0.454201	0.451955	0.282944	0.0947594	0.0445883	1
63	2	167.3	141.9	64.5	3	0	0	210.82	26.67	30.48	30.48	30.48	2728.96	21.336	24.892	24.892	24.892	2438.94	-0.165908	-0.829979	-0.743433	-1.09639	-1.29811	-1.41008	-1.4817	2.61077	0.624916	-0.207246	-0.890077	-0.822472	-1.49342	-1.49139	-1.49645	-1.47163	0
64	1	176.1	189.4	86.0909	2	1	0	218.44	66.04	73.66	71.12	73.66	6025.8	57.15	57.15	60.198	60.198	5327.12	0.267357	0.5019	-0.213782	1.00414	1.03281	1.38658	1.20761	2.12874	0.712094	0.2548	0.694096	-0.270065	1.51307	1.38992	1.41379	1.29644	1
65	1	190.4	214.3	97.4091	3	1	0	234.95	48.26	49.53	53.34	53.34	5524.65	44.196	41.656	46.736	46.736	5181.9	0.971413	1.20008	0.933796	0.0156567	0.678493	0.320229	1.07239	1.51069	0.824746	1.00562	1.52454	0.926815	0.0982511	0.951938	0.30413	1.15726	1
66	1	170.1	169.8	77.1818	2	1	0	210.82	57.15	57.15	60.96	60.96	4931.01	44.196	44.196	49.276	49.276	4324.62	-0.0280508	-0.0476753	-0.743433	0.386339	0.258783	0.521428	0.274132	0.304128	0.989546	-0.060231	0.0404157	-0.822472	0.628807	0.433122	0.5135	0.335621	1
67	2	163.4	136.1	61.8636	3	1	0	203.2	35.56	35.56	38.1	38.1	2995.52	32.766	32.766	32.766	32.766	2718.69	-0.357923	-0.992608	-1.27308	-0.725709	-1.10964	-0.786363	-1.22122	1.56309	0.815411	-0.412016	-1.08351	-1.37488	-0.96286	-1.25843	-0.847406	-1.20352	0
68	2	172.5	167.2	76	1	1	1	220.98	48.26	55.88	55.88	55.88	4609.57	32.766	39.37	41.656	41.656	3871.35	0.0901124	-0.120578	-0.0372317	0.139218	0.0315173	-0.0821678	-0.147927	0.0734288	0.999342	0.0657815	-0.0462969	-0.0859299	0.275103	0.152192	-0.114611	-0.0987979	0
69	1	173.5	183.9	83.5909	2	0	0	227.33	48.26	48.26	48.26	48.26	4585.29	39.37	39.37	41.656	41.656	4242.54	0.139347	0.347682	0.404144	-0.231465	0.0143492	-0.0821678	0.19771	0.184508	0.995997	0.118287	0.510665	0.374409	-0.255453	0.13097	-0.114611	0.256961	1
70	2	161.2	101.3	46.0455	2	1	0	205.74	24.13	25.4	26.67	26.67	1628.8	21.336	18.034	23.114	23.114	1444.24	-0.466239	-1.96838	-1.09653	-1.28173	-2.07594	-1.55092	-2.40792	5.90587	0.206289	-0.527527	-2.24413	-1.19074	-1.75869	-2.4529	-1.64301	-2.42497	0
71	1	183.7	204.3	92.8636	2	1	1	243.84	41.91	49.53	54.61	54.61	5368.29	37.084	44.196	54.61	54.61	5368.29	0.641541	0.919689	1.55172	0.0774371	0.567944	0.943945	1.24595	1.91076	0.752168	0.65384	1.19103	1.57129	0.186677	0.815285	0.953177	1.33589	1
72	1	167.4	167.7	76.2273	1	1	1	217.17	50.8	53.34	52.07	53.34	4488.86	39.37	46.736	39.37	46.736	4146.11	-0.160984	-0.106558	-0.302057	0.0156567	-0.0538283	0.320229	0.10792	0.155858	0.997117	-0.201995	-0.0296214	-0.362133	0.0982511	0.0466942	0.30413	0.164541	1
73	1	179	167.5	76.1364	2	1	0	229.87	58.42	59.69	59.69	59.69	4813.98	44.196	46.736	51.816	51.816	4405.32	0.410138	-0.112166	0.580695	0.324559	0.176037	0.722627	0.349279	0.563199	0.967064	0.407065	-0.0362916	0.558544	0.540381	0.330837	0.72287	0.412968	1
75	2	158.1	136.6	62.0909	3	0	0	195.58	33.02	35.56	38.1	38.1	3006.64	16.51	21.336	21.336	21.336	2136.58	-0.618867	-0.978588	-1.80274	-0.725709	-1.10179	-1.69176	-1.76324	3.65177	0.455179	-0.690294	-1.06684	-1.92728	-0.96286	-1.24872	-1.78957	-1.76142	0
76	1	171	179.8	81.7273	2	1	0	232.41	49.53	55.88	57.15	57.15	4955.55	46.736	46.736	39.37	46.736	4415.06	0.0162604	0.23272	0.757245	0.200998	0.276129	0.320229	0.358351	0.138757	0.997702	-0.0129763	0.373926	0.74268	0.363529	0.454564	0.30413	0.422307	1
77	1	176.6	161	73.1818	1	0	1	229.87	50.8	55.88	55.88	55.88	4471.76	39.37	44.196	39.37	44.196	3865.36	0.291975	-0.294423	0.580695	0.139218	-0.065916	0.119031	-0.153498	0.132235	0.997908	0.281053	-0.253073	0.558544	0.275103	0.0317523	0.0947594	-0.104532	1
78	1	181.9	180.9	82.2273	1	0	1	214.63	55.88	59.69	58.42	59.69	5111.82	30.734	32.766	32.766	32.766	3714.47	0.552918	0.263564	-0.478608	0.324559	0.386618	-0.786363	-0.294003	1.38661	0.846518	0.559331	0.410612	-0.546268	0.540381	0.591143	-0.847406	-0.249151	1
79	1	172.5	171.9	78.1364	3	1	0	226.06	46.99	49.53	48.26	49.53	4384.48	44.196	39.37	39.37	44.196	4107.64	0.0901124	0.0112077	0.315869	-0.169685	-0.12763	0.119031	0.072097	0.091496	0.998985	0.0657815	0.110453	0.282341	-0.167027	-0.0445341	0.0947594	0.12767	1
80	1	180.5	206.4	93.8182	1	1	0	241.3	36.83	43.18	44.45	44.45	4887.66	32.766	37.084	34.798	37.084	4505.37	0.48399	0.978572	1.37517	-0.416806	0.228133	-0.444325	0.44244	1.26987	0.866466	0.485823	1.26106	1.38715	-0.520731	0.395235	-0.491477	0.508858	1
81	2	160	147.7	67.1364	2	1	0	215.9	22.86	24.13	25.4	25.4	2594.23	23.114	24.892	24.892	24.892	2567.86	-0.525321	-0.667349	-0.390333	-1.34351	-1.39336	-1.41008	-1.36166	2.6984	0.609495	-0.590534	-0.696642	-0.454201	-1.84712	-1.60915	-1.49645	-1.34807	0
82	2	164.6	142.6	64.8182	2	1	0	204.47	43.18	48.26	52.07	52.07	3865.04	24.892	28.702	30.734	30.734	2757.7	-0.298842	-0.810351	-1.18481	-0.0461238	-0.494878	-0.947322	-1.18489	1.81936	0.768939	-0.34901	-0.866732	-1.28281	0.00982511	-0.4985	-1.0149	-1.16613	0
83	1	190.3	192	87.2727	1			237.49	77.47	80.01	81.28	81.28	6479.07	54.61	57.15	57.15	57.15	5226.72	0.96649	0.574803	1.11035	1.37483	1.35328	1.14514	1.11412	2.22767	0.693967	1.00037	0.780808	1.11095	2.04362	1.78607	1.16255	1.20021	1
85	2	161.5	139.7	63.5	1			208.28	29.21	29.21	27.94	29.21	2614.15	26.67	28.702	26.67	28.702	2587.78	-0.451469	-0.891666	-0.919984	-1.15817	-1.37928	-1.10828	-1.34311	2.2161	0.696082	-0.511776	-0.96345	-1.00661	-1.58184	-1.59174	-1.1824	-1.32898	0
86	1	184.2	183.2	83.2727	1			232.41	53.34	53.34	50.8	53.34	4833.38	37.084	39.37	37.084	39.37	4108.34	0.666158	0.328055	0.757245	0.0156567	0.189755	-0.263247	0.0727476	0.192653	0.995648	0.680092	0.487319	0.74268	0.0982511	0.347795	-0.303044	0.128339	1
87	2	160.4	140.2	63.7273	3			205.74	22.86	25.4	27.94	27.94	2559.35	16.51	21.336	21.336	21.336	2216.6	-0.505627	-0.877646	-1.09653	-1.21995	-1.41802	-1.69176	-1.68874	3.49413	0.478771	-0.569532	-0.946774	-1.19074	-1.67027	-1.63963	-1.78957	-1.68473	0
88	2	160.7	151.1	68.6818	1			200.66	35.56	38.1	34.29	38.1	3328.93	23.114			23.114	2551.16	-0.490857	-0.572015	-1.44964	-0.725709	-0.873917	-1.55092	-1.37722	2.62252	0.622839	-0.55378	-0.583248	-1.55901	-0.96286	-0.967042	-1.64301	-1.36409	0
92	1	181.2	176.7	80.3182	3	1	0	234.95	62.23	69.85	71.12	71.12	5611.69	51.816	58.674	57.15	58.674	4965.74	0.518454	0.145798	0.933796	0.880583	0.740029	1.26586	0.871112	1.65932	0.798093	0.522577	0.270538	0.926815	1.33621	1.02801	1.28817	0.950084	1
93	1	176.8	161	73.1818	3	1	1	229.87	73.66	76.2	81.28	81.28	5790.02	55.88	58.674	62.992	62.992	4840.88	0.301822	-0.294423	0.580695	1.37483	0.866116	1.6079	0.754846	3.2022	0.524576	0.291554	-0.253073	0.558544	2.04362	1.18386	1.6441	0.830412	1
94	2	164.9	127.8	58.0909	3	1	1	207.01	30.48	35.56	36.83	36.83	2745.12	24.892	27.686	27.686	27.686	2270.55	-0.284071	-1.22534	-1.00826	-0.787489	-1.28668	-1.18876	-1.6385	2.69995	0.609224	-0.333258	-1.36033	-1.09867	-1.05129	-1.47727	-1.26615	-1.63302	0
95	1	177.5	148.4	67.4545	2	0	0	227.33	68.58	72.39	72.39	72.39	5048.57	50.546	53.086	54.61	54.61	4125.79	0.336286	-0.647722	0.404144	0.942363	0.341895	0.943945	0.0889933	1.78644	0.774962	0.328308	-0.673296	0.374409	1.42464	0.535859	0.953177	0.145061	1
96	1	161.7	136.7	62.1364	2	0	0	215.9	60.96	60.96	62.23	62.23	4261.21	51.816	53.086	54.61	54.61	3865.73	-0.441622	-0.975784	-0.390333	0.44812	-0.214784	0.943945	-0.15316	2.0227	0.731584	-0.501275	-1.0635	-0.454201	0.717233	-0.152268	0.953177	-0.104183	1
97	1	190.9	249.1	113.227	1	1	0	243.84	41.91	39.37	41.91	41.91	5704.94	27.686	28.702	28.702	28.702	5019.45	0.99603	2.17586	1.55172	-0.540367	0.805963	-1.10828	0.921122	6.19661	0.184939	1.03188	2.68515	1.57129	-0.697583	1.10951	-1.1824	1.00156	1
98	2	165.8	117.3	53.3182	2	0	0	215.9	31.75	34.29	39.37	39.37	2643.56	31.75	26.67	30.734	31.75	2248.08	-0.23976	-1.51975	-0.390333	-0.663928	-1.35848	-0.866842	-1.65942	2.87038	0.579746	-0.286003	-1.71051	-0.454201	-0.874434	-1.56603	-0.931155	-1.65455	0
100	1	177.3	209	95	2	1	1	227.33	60.96	60.96	63.5	63.5	5934.15	51.816	49.276	51.816	51.816	5327.75	0.326439	1.05147	0.404144	0.5099	0.968016	0.722627	1.2082	1.45605	0.834398	0.317807	1.34778	0.374409	0.805659	1.30983	0.72287	1.29704	1
101	1	173.5	142.3	64.6818	1	1	0	223.52	55.88	57.15	59.69	59.69	4253.85	45.466	46.736	50.546	50.546	3779.28	0.139347	-0.818763	0.139319	0.324559	-0.219983	0.622027	-0.233656	1.17201	0.882685	0.118287	-0.876737	0.0982056	0.540381	-0.158694	0.618185	-0.187037	1
102	1	173.3	152	69.0909	2	1	0	227.33	67.31	69.85	71.12	71.12	5062.67	50.546	51.816	55.88	55.88	4271.72	0.1295	-0.546779	0.404144	0.880583	0.351868	1.04454	0.224876	1.70845	0.789182	0.107786	-0.553232	0.374409	1.33621	0.548187	1.05786	0.284923	1
103	1	176.1	177.9	80.8636	3	1	0	231.14	66.04	66.04	67.31	67.31	5440.62	54.61	58.674	55.88	58.674	4992.41	0.267357	0.179445	0.66897	0.695242	0.619083	1.26586	0.895948	1.60698	0.807537	0.2548	0.310559	0.650612	1.07094	0.878499	1.28817	0.975647	1
104	1	191.9	179.2	81.4545	1	1	0	247.65	66.04	72.39	73.66	73.66	5799.08	46.736	51.816	53.086	53.086	4731.29	1.04527	0.215896	1.81655	1.00414	0.87252	0.823226	0.652806	1.10974	0.892724	1.08438	0.353915	1.84749	1.51307	1.19178	0.827555	0.725385	1
105	1	193.1	164.9	74.9545	3	1	1	254	64.77	68.58	67.31	68.58	5217.58	48.006	53.086	54.61	54.61	4492.54	1.10435	-0.185069	2.25792	0.757022	0.461389	0.943945	0.430491	1.0759	0.898077	1.14739	-0.123004	2.30783	1.15936	0.683569	0.953177	0.496559	1
106	1	186.5	218.2	99.1818	1	1	1	240.03	73.66	69.85	68.58	73.66	6665.94	64.516	57.404	60.198	64.516	6191.37	0.779398	1.30944	1.2869	1.00414	1.48541	1.72862	2.01235	4.28671	0.368592	0.800854	1.6546	1.29509	1.51307	1.94939	1.76972	2.12475	1
107	1	198.5	218.9	99.5	1	1	1	246.38	72.39	80.01	81.28	81.28	7076.98	64.516	66.04	69.088	69.088	6444.22	1.37021	1.32907	1.72827	1.37483	1.77602	2.09078	2.24779	5.6748	0.224786	1.43092	1.67795	1.75542	2.04362	2.30862	2.14659	2.36708	1
108	1	158.9	149.8	68.0909	2	0	0	200.66	33.02	33.02	39.37	39.37	3365.95	26.67	30.734	31.75	31.75	2970.47	-0.579479	-0.608466	-1.44964	-0.663928	-0.847745	-0.866842	-0.986774	1.08139	0.897213	-0.648289	-0.626605	-1.55901	-0.874434	-0.93469	-0.931155	-0.96221	1
109	2	160.9	136.6	62.0909	3	1	0	209.55	34.29	33.02	35.56	35.56	2874.81	29.718	30.734	31.75	31.75	2677.07	-0.48101	-0.978588	-0.831709	-0.84927	-1.19499	-0.866842	-1.25997	1.71697	0.787633	-0.543279	-1.06684	-0.914539	-1.13971	-1.36393	-0.931155	-1.24341	0
110	1	179.1	199.3	90.5909	1	1	0	236.22	57.15	54.61	57.15	57.15	5388.98	44.196	45.466	42.926	45.466	4782.58	0.415061	0.779491	1.02207	0.200998	0.582572	0.21963	0.700565	0.58968	0.964204	0.412316	1.02427	1.01888	0.363529	0.833367	0.199445	0.774542	1
111	2	166.9	129.2	58.7273	2	1	1	210.82	43.18		45.72	45.72	3237.63	32.766	33.782	37.084	37.084	2789.42	-0.185602	-1.18608	-0.743433	-0.355026	-0.938467	-0.444325	-1.15536	1.5386	0.819782	-0.228248	-1.31364	-0.822472	-0.432305	-1.04683	-0.491477	-1.13573	0
112	2	173.9	180.6	82.0909	1	1	1	220.98	36.83	39.37	38.1	39.37	4050.55	28.702	28.702	28.702	28.702	3496.88	0.159041	0.255152	-0.0372317	-0.663928	-0.363722	-1.10828	-0.496611	1.33355	0.855659	0.139289	0.400607	-0.0859299	-0.874434	-0.336374	-1.1824	-0.457692	0
113	2	165.5	116.7	53.0455	3	1	1	214.63	39.37	41.91	40.64	41.91	2762.05	30.734	32.766	32.766	32.766	2287.48	-0.25453	-1.53658	-0.478608	-0.540367	-1.27471	-0.786363	-1.62274	2.79997	0.591838	-0.301755	-1.73052	-0.546268	-0.697583	-1.46247	-0.847406	-1.6168	0
114	2	157.8	110.1	50.0455	2	1	1	203.2	33.02	34.29	36.83	36.83	2351.7	28.702	28.702	28.702	28.702	1929.86	-0.633637	-1.72164	-1.27308	-0.787489	-1.56484	-1.10828	-1.95574	3.89929	0.419807	-0.706045	-1.95064	-1.37488	-1.05129	-1.82111	-1.1824	-1.95955	0
115	1	175	170.2	77.3636	1	0	0	224.79	38.1	39.37	40.64	40.64	3885.3	32.766		34.798	34.798	3582.1	0.213199	-0.0364595	0.227594	-0.602148	-0.480557	-0.625404	-0.41726	0.487519	0.974705	0.197045	0.0537561	0.190273	-0.786008	-0.480797	-0.67991	-0.376018	1
116	2	177.5	144.6	65.7273	3	1	1	222.25	53.34	53.34	55.88	55.88	4107.24	32.766	37.084	32.766	37.084	3131.72	0.336286	-0.754272	0.0510435	0.139218	-0.323643	-0.444325	-0.836624	0.993792	0.910736	0.328308	-0.80003	0.00613785	0.275103	-0.286831	-0.491477	-0.807663	0
117	2	178.5	169.8	77.1818	2	1	1	229.87	45.72	43.18	45.72	45.72	4140.06	37.084	41.656	34.798	41.656	3929.14	0.38552	-0.0476753	0.580695	-0.355026	-0.300436	-0.0821678	-0.0941156	0.141616	0.997608	0.380813	0.0404157	0.558544	-0.432305	-0.258145	-0.114611	-0.0434103	0
118	1	182.5	205.9	93.5909	2	1	0	218.44	72.39	72.39	73.66	73.66	6392.55	39.37	44.196	49.276	49.276	5127.02	0.582459	0.964552	-0.213782	1.00414	1.29211	0.521428	1.02129	1.628	0.803751	0.590834	1.24439	-0.270065	1.51307	1.71045	0.5135	1.10466	1
119	2	160.9	124	73.1364	1	1	1	204.47	49.53	48.26	52.07	52.07	4271.8	34.798	35.306	37.084	37.084	3494.03	-2.29777	-0.297227	-1.18481	-0.0461238	-0.207292	-0.444325	-0.499266	0.332297	0.987635	-2.48072	-0.256408	-1.28281	0.00982511	-0.143007	-0.491477	-0.460425	0
120	1	189.5	187	85	2	1	0	245.11	48.26	54.61	52.07	54.61	4983.76	39.37	39.37	37.084	39.37	4192.8	0.927102	0.434605	1.64	0.0774371	0.296074	-0.263247	0.151396	0.293084	0.990256	0.95837	0.614053	1.66336	0.186677	0.479218	-0.303044	0.209291	1
121	2	178.1	177.1	80.5	3	1	0	238.76	31.75	34.29	34.29	34.29	3709.1	24.892	26.67	26.67	26.67	3313.62	0.365827	0.157013	1.19862	-0.91105	-0.605131	-1.26924	-0.667249	1.74493	0.782541	0.359811	0.283878	1.20302	-1.22814	-0.634787	-1.34989	-0.633328	0
122	1	182	249.3	113.318	2	1	0	234.95	43.18	50.8	60.96	60.96	6698.08	37.084	44.196	44.196	44.196	5828.03	0.557842	2.18147	0.933796	0.386339	1.50813	0.119031	1.67403	4.57695	0.333521	0.564581	2.69182	0.926815	0.628807	1.97748	0.0947594	1.77652	1
123	2	173.4	141.7	64.4091	2	1	1	223.266	43.434	43.434	43.434	43.434	3396.83	41.656	37.084	39.37	41.656	3304.55	0.134424	-0.835586	0.121664	-0.466231	-0.825912	-0.0821678	-0.675696	0.878543	0.927619	0.113036	-0.896748	0.079792	-0.591471	-0.907701	-0.114611	-0.642022	0
124	1	191.1	190.1	86.4091	1	1	0	238.76	55.88	58.42	63.5	63.5	5514.05	39.37	46.736	44.196	46.736	4644	1.00588	0.521527	1.19862	0.5099	0.671002	0.320229	0.571528	0.441243	0.978963	1.04238	0.717441	1.20302	0.805659	0.942678	0.30413	0.641727	1
125	1	168.9	162.4	73.8182	3	1	0	218.44	52.07	55.88	58.42	58.42	4634.71	44.196	46.736	51.816	51.816	4291.96	-0.0871324	-0.255168	-0.213782	0.262778	0.0492882	0.722627	0.243725	0.6459	0.957829	-0.123237	-0.206382	-0.270065	0.451955	0.17416	0.72287	0.304324	1
126	1	176.2	168.1	76.4091	2			228.6	38.1	39.37	39.37	39.37	3772.71	45.466	42.926	45.466	45.466	4089.09	0.272281	-0.0953426	0.49242	-0.663928	-0.56016	0.21963	0.0548236	0.883284	0.926947	0.260051	-0.016281	0.466476	-0.874434	-0.579197	0.199445	0.109891	1
127	1	177.6	178.6	81.1818	1	0	0	223.52	33.02	43.18	48.26	48.26	4467.48	32.766	34.798	36.068	36.068	3834.72	0.341209	0.199073	0.139319	-0.231465	-0.0689406	-0.524805	-0.182032	0.318678	0.988577	0.333558	0.333905	0.0982056	-0.255453	0.0280135	-0.575225	-0.133901	1
128	2	152.7	172.6	78.4545	1	0	0	195.58	8.89	5.08	7.62	8.89	2290.82	14.224	13.716	14.986	14.986	2607.2	-0.884734	0.0308354	-1.80274	-2.14666	-1.60788	-2.19475	-1.32503	6.18737	0.185586	-0.973822	0.133799	-1.92728	-2.99666	-1.87431	-2.313	-1.31037	0
129	1	174.6	160	72.7273	2	1	0	234.95	52.07	52.07	49.53	52.07	4251.8	52.07	54.61	51.816	54.61	4383.62	0.193505	-0.322463	0.933796	-0.0461238	-0.221436	0.943945	0.329076	1.42416	0.839986	0.176042	-0.286424	0.926815	0.00982511	-0.16049	0.953177	0.392175	1
130	1	182	171.41	77.9136	3	1	0	228.6	55.88	55.88	49.53	55.88	4703.15	53.086	51.816	45.466	53.086	4558.14	0.557842	-0.00253168	0.49242	0.139218	0.0976777	0.823226	0.491578	0.806456	0.93758	0.564581	0.0941108	0.466476	0.275103	0.233975	0.827555	0.559435	1
131	1	178.5	143.3	65.1364	2	1	0	226.06	72.39	73.66	74.93	74.93	5067.04	72.39	67.564	66.04	72.39	4935.21	0.38552	-0.790723	0.315869	1.06592	0.354951	2.35233	0.842684	6.51383	0.163921	0.380813	-0.843386	0.282341	1.60149	0.551999	2.41877	0.920823	1
132	1	178.6	178.1	80.9545	1	0	0	227.33	39.37	33.02	36.83	39.37	3994.98	37.084	39.37	42.926	42.926	4179.54	0.390444	0.185053	0.404144	-0.663928	-0.403009	0.0184315	0.139043	0.685131	0.95315	0.386063	0.317229	0.374409	-0.874434	-0.384939	-0.0099257	0.196576	1
133	1	166.5	174.3	79.2273	1			217.17	38.1	35.56	38.1	38.1	3844.6	39.37	41.91	41.91	41.91	4042.34	-0.205296	0.0785026	-0.302057	-0.725709	-0.509328	-0.062048	0.0112951	0.684029	0.953284	-0.24925	0.190495	-0.362133	-0.96286	-0.516362	-0.0936738	0.0650873	1
134	1	178.5	201.5	91.5909	1	1	0	232.41	59.69	64.77	64.77	64.77	5833.36	45.466	51.816	53.34	53.34	5240.14	0.38552	0.841178	0.757245	0.571681	0.896755	0.843346	1.12662	1.27413	0.86575	0.380813	1.09764	0.74268	0.894085	1.22174	0.848492	1.21307	1
135	1	176.9	183.7	83.5	1	1	0	228.6	58.42	67.31	71.12	71.12	5767.28	57.15	61.722	64.516	64.516	5424.53	0.306745	0.342074	0.49242	0.880583	0.850035	1.72862	1.29831	3.02342	0.553914	0.296804	0.503995	0.466476	1.33621	1.16399	1.76972	1.3898	1
136	1	180	186.5	84.7727	3	1	1	229.87	36.83	43.18	48.26	48.26	4643.08	57.15	40.64	42.926	57.15	5104.47	0.459372	0.420585	0.580695	-0.231465	0.0552083	1.14514	1.00029	2.44977	0.653652	0.459571	0.597378	0.558544	-0.255453	0.181478	1.16255	1.08305	1
137	2	164.6	116.5	52.9545	3	0	0	217.17	33.02	35.56	36.83	36.83	2493.95	44.196	41.656	40.64	44.196	2876.25	-0.298842	-1.54218	-0.302057	-0.787489	-1.46426	0.119031	-1.07451	3.12246	0.537545	-0.34901	-1.73719	-0.362133	-1.05129	-1.69678	0.0947594	-1.05251	0
138	1	179.6	237.2	107.818	1	1	0	224.79	49.53	46.99	50.8	50.8	5901.83	41.91	45.466	41.91	45.466	5624.99	0.439679	1.84219	0.227594	-0.107904	0.945165	0.21963	1.48497	3.4643	0.483327	0.438569	2.28827	0.190273	-0.0786008	1.28158	0.199445	1.58192	1
139	1	180.6	183.1	83.2273	2	1	1	223.52	36.83	48.26	52.07	52.07	4765.25	40.64	41.91	46.736	46.736	4488.41	0.488913	0.325251	0.139319	-0.0461238	0.141582	0.320229	0.426651	0.2648	0.991972	0.491074	0.483984	0.0982056	0.00982511	0.288247	0.30413	0.492606	1
140	2	161.9	145	65.9091	3			204.47	41.91	44.45	44.45	44.45	3522.91	39.37	46.736	41.91	46.736	3641.55	-0.431775	-0.743056	-1.18481	-0.416806	-0.736771	0.320229	-0.361899	1.08046	0.89736	-0.490774	-0.786689	-1.28281	-0.520731	-0.797511	0.30413	-0.319035	0
141	1	176.1	175.8	79.9091	3	1	1	227.33	52.07	50.8	50.8	52.07	4602.99	45.466	51.816	49.276	51.816	4589.8	0.267357	0.120562	0.404144	-0.0461238	0.026862	0.722627	0.521062	0.789729	0.93982	0.2548	0.240522	0.374409	0.00982511	0.146438	0.72287	0.589783	1
142	1	181.1	217.2	98.7273	2	1	0	240.03	72.39	69.85	72.39	72.39	6577.8	67.564	69.088	70.612	70.612	6485.53	0.513531	1.2814	1.2869	0.942363	1.42309	2.2115	2.28626	6.19339	0.185164	0.517326	1.62125	1.29509	1.42464	1.87236	2.27221	2.40667	1
143	1	183.6	243.3	110.591	1	1	0	233.68	62.23	63.5	62.23	63.5	6696.55	61.468	62.992	61.468	62.992	6670.18	0.636617	2.01323	0.84552	0.5099	1.50704	1.6079	2.45819	6.37282	0.172982	0.648589	2.49172	0.834747	0.805659	1.97613	1.6441	2.58364	1
144	1	170	132.9	60.4091	3	0	?0	217.17	58.42	59.69	62.23	62.23	4176.74	51.816	51.816	54.61	54.61	3781.26	-0.0329743	-1.08233	-0.302057	0.44812	-0.274501	0.943945	-0.231808	2.25927	0.688194	-0.0654815	-1.19024	-0.362133	0.717233	-0.226086	0.953177	-0.185135	1
145	1	176.6	162.8	74	1	1	0	231.14	48.26	46.99	48.26	48.26	4116.29	44.196	44.196	40.64	44.196	3905.37	0.291975	-0.243952	0.66897	-0.231465	-0.317238	0.119031	-0.116244	0.190859	0.995726	0.281053	-0.193041	0.650612	-0.255453	-0.278915	0.0947594	-0.0661869	1
146	1	183.5	159.9	72.6818	2	1	0	236.22	38.1	43.18	48.26	48.26	4051.83	39.37	39.37	50.546	50.546	4170.48	0.631694	-0.325267	1.02207	-0.231465	-0.362812	0.622027	0.130608	0.925571	0.920864	0.643339	-0.289759	1.01888	-0.255453	-0.33525	0.618185	0.187894	1
147	2	171.5	140.1	63.6818	2	1	0	226.06	25.4	29.21	30.48	30.48	2688.95	39.37	37.084	37.084	39.37	3150.34	0.0408777	-0.88045	0.315869	-1.09639	-1.32639	-0.263247	-0.819286	1.88029	0.757764	0.0132763	-0.950109	0.282341	-1.49342	-1.52636	-0.303044	-0.789817	0
